# Supplementary material for: Virulence test using nematodes to prescreen Nocardia species capable of inducing neurodegeneration and behavioral disorders
Source: PeerJ. 2017 Oct 10;5:e3823. doi: 10.7717/peerj.3823 (PMC5639870; doi:10.7717/peerj.3823)
Supplement: Data S1 [file peerj-05-3823-s003.xlsx]

## Sheet: Figure 1
Figure 1

## Sheet: Figure 3
Figure 3								a <-(read.table ("N2 control.txt"))
	N2 control	N. farcinica 10152	N. cyriacigeorgica GUH-2	BY250 control	N. farcinica 10152	N. cyriacigeorgica GUH-2		b <-(read.table ("N2 far.txt"))
body bens/ 20sec	2	2	2	4	0	2		c <-(read.table ("N2 cyr.txt"))
	8	2	3	5	1	2		d <-(read.table ("BY250 control.txt"))
	6	2	1	3	2	0		e <-(read.table ("BY far.txt"))
	4	1	4	7	1	4		f <-(read.table ("BY cyr.txt"))
	4	0.5	3	3	2.5	2
	3	2	3	5	0	4		> wilcox.test(a[,1],b[,1])
	5	0	6	2	2	4		Wilcoxon rank sum test with continuity correction
	3	2	3	4	5	2		data: a[, 1] and b[, 1]
	3	2	4	5	-	5		W = 374.5, p-value = 1.549e-06
	4	3	6	7	-	4		alternative hypothesis: true location shift is not equal to 0
	4	1	2	4	-	6		Warning message:
	4	2	2	4	-	2		In wilcox.test.default(a[, 1], b[, 1]) :
	6	3	2	4	-	3		impossible de calculer la p-value exacte avec des ex-aequos
	2	0.5	2	3	-	4
	3	0.5	3	5	-	3		> wilcox.test(a[,1], c[,1])
	3	1	3	3	-	4		Wilcoxon rank sum test with continuity correction
	3	2	4	4	-	6		data: a[, 1] and c[, 1]
	2	1	3	10	-	3		W = 271, p-value = 0.04844
	5	2	3	5	-	3		alternative hypothesis: true location shift is not equal to 0
	4	1	2	7	-	2		Warning message:
moyenne	3.9	1.525	3.05	4.7	1.6875	3.25		In wilcox.test.default(a[, 1], c[, 1]) :
M/min	12	4.5	9.3	14.1	5	9.75		impossible de calculer la p-value exacte avec des ex-aequos
								> wilcox.test(d[,1], e[,1])
								Wilcoxon rank sum test with continuity correction
								data: d[, 1] and e[, 1]
								W = 144.5, p-value = 0.0009823
								alternative hypothesis: true location shift is not equal to 0
								Warning message:
								In wilcox.test.default(d[, 1], e[, 1]) :
								impossible de calculer la p-value exacte avec des ex-aequos
								> wilcox.test(d[,1], f[,1])
								Wilcoxon rank sum test with continuity correction
								data: d[, 1] and f[, 1]
								W = 291.5, p-value = 0.01183
								alternative hypothesis: true location shift is not equal to 0
								Warning message:
								In wilcox.test.default(d[, 1], f[, 1]) :
								impossible de calculer la p-value exacte avec des ex-aequos
