# Supplementary material for: Virulence test using nematodes to prescreen Nocardia species capable of inducing neurodegeneration and behavioral disorders
Source: PeerJ. 2017 Oct 10;5:e3823. doi: 10.7717/peerj.3823 (PMC5639870; doi:10.7717/peerj.3823)
Supplement: Data S3 [file peerj-05-3823-s005.xls]

## Sheet: N2 control
		Date	2016-04-27		Operator	Claire
		Supernatant		N2 control
	worm	Non affected	Slow reaction	Backward movements	Forward / backward movements	Motionless nematode
	1	1	0	0	0	0
	2	1	0	0	0	0
	3	1	0	0	0	0
	4	1	0	0	0	0
	5	1	0	0	0	0
	6	1	0	0	0	0
	7	1	0	0	0	0
	8	1	0	0	0	0
	9	1	0	0	0	0
	10	1	0	0	0	0
	11	1	0	0	0	0
	12	1	0	0	0	0
	13	1	0	0	0	0
	14	1	0	0	0	0
	15	1	0	0	0	0
	16	1	0	0	0	0
	17	1	0	0	0	0
	18	1	0	0	0	0
	19	1	0	0	0	0
	20	1	0	0	0	0
	21	1	0	0	0	0
	22	1	0	0	0	0
	23	1	0	0	0	0
	24	1	0	0	0	0
	25	1	0	0	0	0
	26	1	0	0	0	0
	27	1	0	0	0	0
	28	1	0	0	0	0
	29	1	0	0	0	0
	30	1	0	0	0	0

## Sheet: GUH-2 (N2)
		Date	2016-04-27		Operator	Claire
		Supernatant		N.cyriacigeorgica GUH-2 (N2)
	worm	Non affected	Slow reaction	Backward movements	Forward / backward movements	Motionless nematode
	1	0	1	0	0	0
	2	0	1	0	0	1
	3	0	1	0	0	0
	4	1	0	0	0	0
	5	1	0	0	0	0
	6	0	1	0	0	0
	7	0	1	0	0	0
	8	1	0	0	0	0
	9	0	1	1	0	0
	10	0	0	1	0	0
	11	0	1	1	0	0
	12	0	1	1	0	0
	13	0	1	1	0	0
	14	0	1	1	0	0
	15	0	1	1	0	0
	16	0	1	1	0	0
	17	0	1	1	0	0
	18	1	0	0	0	0
	19	0	1	1	0	0
	20	1	0	0	0	0
	21	1	0	0	0	0
	22	0	1	0	0	0
	23	1	0	0	0	0
	24	1	0	0	0	0
	25	0	1	1	0	0
	26	0	1	0	0	0
	27	0	1	1	0	0
	28	0	0	0	1	0
	29	0	1	1	0	0
	30	0	1	1	0	0

## Sheet: 10152 (N2)
		Date	2016-04-27		Operator	Claire
		Supernatant		N.farcinica 10152 (N2)
	worm	Non affected	Slow reaction	Backward movements	Forward / backward movements	Motionless nematode
	1	0	1	0	0	0
	2	1	0	0	0	0
	3	1	0	0	0	0
	4	0	1	0	1	0
	5	0	1	0	0	0
	6	1	0	0	0	0
	7	0	1	0	0	0
	8	0	0	0	1	0
	9	0	1	0	0	0
	10	0	0	1	0	0
	11	0	1	0	1	0
	12	0	0	1	0	0
	13	0	1	0	0	0
	14	0	0	1	0	0
	15	0	1	0	0	0
	16	0	1	1	0	0
	17	0	0	1	0	0
	18	0	1	0	0	0
	19	0	1	0	0	0
	20	0	1	0	0	0
	21	0	1	0	1	0
	22	0	1	1	0	0
	23	0	0	1	0	0
	24	0	1	0	0	0
	25	0	1	1	0	0
	26	1	0	0	0	0
	27	0	1	1	0	0
	28	0	1	1	0	0
	29	0	1	1	0	0
	30	0	1	1	0	0

## Sheet: BY250 control
		Date	2016-04-27		Operator	Didier
		Supernatant		BY250 control
	worm	Non affected	Slow reaction	Backward movements	Forward / backward movements	Motionless nematode
	1	1	0	0	0	0
	2	1	0	0	0	0
	3	1	0	0	0	0
	4	1	0	0	0	0
	5	1	0	0	0	0
	6	1	0	0	0	0
	7	1	0	0	0	0
	8	1	0	0	0	0
	9	1	0	0	0	0
	10	1	0	0	0	0
	11	1	0	0	0	0
	12	1	0	0	0	0
	13	1	0	0	0	0
	14	1	0	0	0	0
	15	1	0	0	0	0
	16	1	0	0	0	0
	17	1	0	0	0	0
	18	1	0	0	0	0
	19	1	0	0	0	0
	20	1	0	0	0	0
	21	1	0	0	0	0
	22	1	0	0	0	0
	23	1	0	0	0	0
	24	1	0	0	0	0
	25	1	0	0	0	0
	26	1	0	0	0	0
	27	1	0	0	0	0
	28	1	0	0	0	0
	29	1	0	0	0	0
	30	1	0	0	0	0

## Sheet: GUH-2 (BY250)
		Date	2016-04-27		Operator	Didier
		Supernatant		N.cyriacigeorgica GUH-2 (BY250)
	worm	Non affected	Slow reaction	Backward movements	Forward / backward movements	Motionless nematode
	1	1	0	0	0	0
	2	1	0	0	0	0
	3	1	0	0	0	0
	4	0	1	0	0	0
	5	0	1	0	0	0
	6	0	1	0	0	0
	7	1	0	0	0	0
	8	0	1	0	0	0
	9	0	1	1	0	0
	10	1	0	0	0	0
	11	0	0	0	1	0
	12	0	1	1	0	0
	13	0	0	1	0	0
	14	0	0	1	0	0
	15	0	0	1	0	0
	16	0	0	1	0	0
	17	0	0	1	0	0
	18	0	1	1	0	0
	19	0	0	1	0	0
	20	0	0	1	0	0
	21	0	0	1	0	0
	22	0	1	0	0	0
	23	0	0	1	0	0
	24	0	1	0	0	0
	25	0	1	0	0	0
	26	0	1	0	0	0
	27	0	0	1	0	0
	28	0	0	1	0	0
	29	0	1	0	1	0
	30	0	0	1	0	0

## Sheet: 10152 (BY250)
		Date	2016-04-27		Operator	Didier
		Supernatant		N.farcinica 10152 (BY250)
	worm	Non affected	Slow reaction	Backward movements	Forward / backward movements	Motionless nematode
	1	0	1	1	0	0
	2	0	1	1	0	0
	3	1	0	0	0	0
	4	0	0	0	0	1
	5	0	1	1	0	0
	6	1	0	0	0	0
	7	1	0	0	0	0
	8	0	0	1	0	0
	9	0	1	0	0	0
	10	0	1	0	0	0
	11	0	0	0	0	0
	12	0	0	0	0	0
	13	0	0	0	0	0
	14	0	0	0	0	0
	15	0	0	0	0	0
	16	0	0	0	0	0
	17	0	0	0	0	0
	18	0	0	0	0	0
	19	0	0	0	0	0
	20	0	0	0	0	0
	21	0	0	0	0	0
	22	0	0	0	0	0
	23	0	0	0	0	0
	24	0	0	0	0	0
	25	0	0	0	0	0
	26	0	0	0	0	0
	27	0	0	0	0	0
	28	0	0	0	0	0
	29	0	0	0	0	0
	30	0	0	0	0	0
